# Supplementary material for: Dietary Iron Overload Differentially Modulates Chemically-Induced Liver Injury in Rats
Source: Nutrients. 2020 Sep 11;12(9):2784. doi: 10.3390/nu12092784 (PMC7551424; doi:10.3390/nu12092784)
Supplement: Supplementary file 1 [file nutrients-12-02784-s001.zip]

Archive with 1 entries (1 files):
- nutrients-900462-supplementary.pptx
